# Supplementary material for: Individual social capital and survival: a population study with 5-year follow-up
Source: BMC Public Health. 2014 Oct 2;14:1025. doi: 10.1186/1471-2458-14-1025 (PMC4195999; doi:10.1186/1471-2458-14-1025)
Supplement: Supplementary file 1 — Additional file 1: Results from sensitivity analysis – directional coding, complete data analysis, and multiple imputation. 1 Includes age, gender, socioeconomic status (education, living arrangements and income), health status (co-morbidity, self-rated health), and health behaviours (smoking, drinking, BMI). (XLSX 13 KB) [file 12889_2014_7140_MOESM1_ESM.xlsx]

## Sheet: Additional file. Sensitivityana
		Variable	Covariate adjusted (directional coding)1		Covariate adjusted (Complete case analysis)1		Covariate adjusted (Multiple Imputation)1
			HR (95%CI)		HR (95%CI)		HR (95%CI)
		Social Capital
		Men	0.949 (0.816-1.104)		1.128 (0.912-1.394)		1.024 (0.827-1.268)
		Women	0.586 (0.421-0.816)		0.742 (0.445-1.235)		0.748 (0.565-0.989)
		Dimension
		Trust
		Men	1.001 (0.855-1.172)		1.030 (0.872-1.217)		1.002 (0.874-1.149)
		Women	0.827 (0.750-0.913)		0.811 (0.745-0.882)		0.822 (0.694-0.974)
		Expectations of Reciprocity
		Men	0.969 (0.881-1.065)		1.043 (0.913-1.192)		0.990 (0.880-1.114)
		Women	0.913 (0.721-1.157)		1.040 (0.768-1.409)		1.000 (0.821-1.217)
		Social Network
		Men	1.132 (1.017-1.260)		1.190 (1.024-1.382)		1.152 (1.000-1.328)
		Women	0.832 (0.729-0.949)		0.899 (0.745-1.085)		0.932 (0.802-1.083)
		Civic Engagement
		Men	0.848 (0.722-0.997)		0.821 (0.662-1.020)		0.832 (0.722-0.959)
		Women	0.848 (0.630-1.140)		0.889 (0.728-1.085)		0.838 (0.671-1.047)
